# Supplementary material for: Effects of a very high saturated fat diet on LDL particles in adults with atherogenic dyslipidemia: A randomized controlled trial
Source: PLoS One. 2017 Feb 6;12(2):e0170664. doi: 10.1371/journal.pone.0170664 (PMC5293238; doi:10.1371/journal.pone.0170664)
Supplement: S1 Dataset — (XLSX) [file pone.0170664.s002.xlsx]

## Sheet: S1 Minimal Data Set.xls
Subject	Diet Code	Age	Gender	HeightCm	Waist Cm_SCR	Waist Cm_Base Diet	Waist Cm_ Test Diet	Hips Cm_SCR	Hips Cm_Base Diet	Hips Cm_ Test Diet	BMI SCR	BMI Base Diet	BMI Test Diet	SBP_SCR	SBP_Base Diet	SBP_ Test Diet	DBP_SCR	DBP_Base Diet	DBP_ Test Diet	TG_SCR	TC_SCR	HDL C_SCR	LDL C_SCR	Glucose_SCR	IM HDL Sm SCR	IM HDL Lg SCR	IM Lg LDL SCR	IM Med LDL SCR	IM Sm LDL SCR	IM vs LDL SCR	IM IDL SCR	IM VLDL sm_SCR	IM VLDL int_SCR	IM VLDL lg_SCR	IM LDL Peak Diam_SCR	TG Base diet	TC Base diet	HDLC Base diet	LDLC Base diet	ApoA1 Base diet	ApoB Base diet	IM HDL Lg Base diet	IM HDL Sm Base diet	IM LgLDL Base diet	IM MedLDL Base diet	IM smLDL Base diet	IM vsLDL Base diet	IM total LDL Base diet	IM IDL Base diet
1	HS (High Sat Fat)	46	Male	166	116	113	114.5	114	114	105	35	34.86	34.27	125.5	136	129	84.5	84.5	86.5	192	203	42	123.1	96	5056.37	620.165	561.251	414.945	411.479	226.396	138.95	55.9551	67.4628	29.6345	214.609	151	202.5	39.5	132.95	101	94	863.136	5335.94	749.214	460.344	344.21	206.108	1759.88	170.579
2	LS (Low Sat Fat)	52	Male	186.75	101	101	101.6	106	102	103.5	29.4	28.93	28.69	119.5	118.5	118.5	78.5	85.5	73	168	127	28	65.8	92	4158.86	688.41	287.418	136.056	191.111	195.297	132.569	56.2796	74.106	30.4726	210.182	118.5	111.5	27.5	60.75	85	59	590.524	3713.76	293.435	137.042	194.276	186.504	811.256	144.089
3	HS (High Sat Fat)	51	Male	176	101	101.5	99	108	108	106.5	29	29.2	29.08	129	124.5	116.5	84.5	78.5	70	179	177	43	98.6	92	7437.32	726.552	432.013	237.555	244.366	160.836	153.132	69.9314	95.8742	43.3486	213.419	242.5	158	35	74.25	98	82	546.728	4670.41	376.429	218.33	275.326	222.808	1092.89	125.507
4	HS (High Sat Fat)	60	Male	169	101	98.5	96	101.5	101.5	106	28.7	28.27	28.4	143.5	124	122.5	86	76	80	191	236	32	166	89	4025.31	678.614	502.035	383.203	612.13	485.446	173.443	67.5736	89.6415	45.4138	210.767	77.5	201	34	151.7	87	87	681.899	3606.06	838.949	495.466	362.981	213.687	1911.08	173.698
5	HS (High Sat Fat)	33	Male	177.5	108	107.1	109	115	115	120	33.6	32.91	33.23	121.5	109	140.5	70	66.5	75	125	172	40	107.5	95	6338.72	827.903	577.344	379.702	326.698	169.069	164.987	62.0272	64.5388	21.9822	214.906	86.5	137.5	39	81.5	92	63	741.791	4352.49	487.823	171.302	97.3115	110.901	867.337	98.4937
6	LS (Low Sat Fat)	40	Male	170.5	94.5	96	94	96	96.5	96.5	25.5	25.18	24.87	111	133	123	64.5	86	71	165	227	42	152.3	97	6376	935.659	646.623	484.869	513.134	206.515	228.616	78.2924	83.3964	31.6131	213.715	382	207.5	31.5	112.25	87	92	1106.7	5473.25	557.496	390.712	366.064	199.306	1513.58	136.708
7	LS (Low Sat Fat)	25	Male	172	100.2	100.5	101	112.8	112	112	33.7	33.46	33.46	143.5	133	148	70.5	64.5	69	92	123	45	59.7	94	5331.98	683.961	382.565	205.27	177.656	127.666	94.9686	32.6997	34.5123	12.5536	216.408	146.5	114	36.5	48	93	55	600.384	3765.36	281.277	170.061	175.006	127.144	753.488	79.8798
8	LS (Low Sat Fat)	29	Male	179	116.2	116.8	118.5	116	120	117.5	34.3	34.06	33.55	132.5	127.5	136.5	66	63.5	71.5	220	204	41	119	92												168.5	146	32.5	80	86	70	553.739	4372.16	432.244	285.96	214.97	124.307	1057.48	108.41
9	HS (High Sat Fat)	53	Male	158	102.5	97.8	103	102	98.5	103.5	30.4	30.82	31.03	143.5	139	150.5	90	90	94.5	224	213	42	126.2	94	5283.46	811.651	266.427	181.006	348.378	306.987	120.849	48.1772	53.0855	15.7198	209.891	284.5	198	36.5	104.6	116	93	830.63	6618.65	310.921	166.43	356.983	565.119	1399.45	151.995
10	HS (High Sat Fat)	27	Male	190	90	92	98	98.8	110.7	113.5	27.2	26.56	26.54	109	110	106	60.5	56	59	152	179	34	114.2	99	4929.85	760.949	596.778	311.036	327.585	241.874	175.02	73.4254	86.7163	29.1377	213.715	106.5	157.5	33.5	102.95	84	74	580.052	4346.18	335.955	172.789	168.592	155.675	833.012	109.437
11	LS (Low Sat Fat)	57	Female	168	95	91.5	102	111	113	116	30.7	30.47	30.34	103.5	90.5	108.5	50	57	58	407	310	49	189	108	6036.68	1008.97	516.779	280.397	537.626	504.611	248.465	116.938	158.44	55.6501	210.182	714	260.5	35.5	110.5	119	129	960.479	5219.96	276.985	147.334	333.407	851.777	1609.5	134.742
12	HS (High Sat Fat)	40	Male	179	102	98.2	99.3	110	104	106	30.4	30.86	30.58	109.5	111	108	62.5	67	66	207	268	43	183.6	116	4772.71	816.109	602.222	459.396	563.429	299.493	175.723	58.3874	64.2514	20.322	212.827	262.5	208	32.5	123	105	104	666.69	3810.25	354.803	248.173	495.488	546.459	1644.92	146.097
13	LS (Low Sat Fat)	27	Male	178	111	109	101.8	120.5	115	113.2	31.4	31.24	31.5	114.5	128	120	64	79.5	61	240	171	42	81	101	5525.06	731.249	455.854	312.851	293.315	240.845	106.648	42.6951	68.7176	30.1585	216.408	116.5	177.5	45.5	108.7	113	77	859.641	5023.52	599.39	278.479	184.763	174.477	1237.11	136.729
14	LS (Low Sat Fat)	39	Male	180	105	110	111	114	116	114.5	31	30.77	30.83	121.5	110.5	106.5	73.5	69.5	62	316	178	29	85.9	103	4948.5	697.516	379.864	270.102	457.809	461.241	124.698	45.4732	72.1517	30.4208	210.184	287.5	146.5	28	61	98	85	491.208	3077.8	228.308	157.053	341.723	467.317	1194.4	101.898
15	HS (High Sat Fat)	32	Male	172	113.5	102	108.5	112.5	108.4	112	34.7	33.88	34.13	112	112	105.5	70.5	73	65	211	233	44	146.8	92	7546.76	935.421	553.061	344.555	490.135	329.885	194.364	72.3506	66.9363	17.7915	211.941	113	182.5	31.5	128.4	96	86	619.994	2806.17	509.3	331.215	439.631	275.581	1555.73	187.962
16	LS (Low Sat Fat)	36	Male	165	107.5	108.5	109	105.8	111.5	110.5	34.7	34.72	34.65	113.5	111.5	108.5	71.5	72.5	71.5	194	181	28	114.2	113	2836.78	665.393	352.564	190.254	371.325	712.177	166.22	59.5054	56.5979	20.134	207.284	287	156	28.5	70.1	92	86	584.352	3081.06	249.241	122.725	223.476	743.38	1338.82	139.702
17	LS (Low Sat Fat)	18	Male	176	109	99.9	99.8	117	112.4	113.9	32	31.66	31.34	127	116.5	118	56	55	57.5	122	160	39	96.6	82	4623.83	595.147	420.776	291.564	354.769	218.623	139.265	48.0794	45.4144	13.8788	212.825	91.5	146	33.5	94.2	97	65	456.247	3111.9	658.282	260.815	130.251	97.0605	1146.41	121.957
18	HS (High Sat Fat)	46	Male	183	93	95	95	101.5	100	102	25.6	25.19	25.36	131.5	137.5	134	74	73.5	75	152	198	39	128.6	106	5402.24	859.096	525.376	324.997	427.466	380.48	201.687	75.7954	64.5234	17.7211	212.235	98	176.5	35.5	121.4	106	76	573.445	3232.74	505.677	294.152	367.339	259.532	1426.7	182.612
19	HS (High Sat Fat)	64	Female	162	95.2	86.8	96.5	104.5	103	103.5	27.5	27.31	27.31	131	125	140	79	73.5	84.5	156	163	46	85.8	124	5109.45	955.052	477.669	255.346	242.68	215.034	134.198	48.0344	46.5345	15.1422	215.208	134	118	38	53.2	126	56	775.503	4627.78	345.878	151.803	108.923	113.109	719.713	109.925
20	HS (High Sat Fat)	57	Male	178	109.7	107.5	106.5	102.5	102.6	103	28.9	28.2	28.58	121.5	120.5	128	71.5	69.5	72	310	221	46	113	101	4485.87	520.454	312.683	222.976	311.554	230.146	96.0985	39.7568	58.0907	29.6904	212.827	158	177.5	32	113.9	105	84	434.037	3166.33	494.645	292.01	199.05	121.362	1107.07	103.266
21	LS (Low Sat Fat)	52	Female	155	91.4	93.7	91.5	99.8	99	103.1	28.4	27.83	27.94	117	116	109.5	63.5	58	54	292	223	38	126.6	105	3110.09	683.673	465.848	285.812	523.202	371.6	218.485	82.7225	112.471	48.3491	210.767	275.5	210	39	115.9	128	122	654.677	3818.02	350.294	232.553	463.236	412.573	1458.66	170.902
22	LS (Low Sat Fat)	55	Female	168	112.7	115.7	115.5	119	121.3	121.5	34.8	34.87	34.42	139	126	116.5	76	75	74.5	169	208	40	134.2	88	5285.29	789.78	428.956	230.226	370.628	439.487	225.448	88.5659	77.4115	24.4954	210.182	183.5	199	36.5	125.8	116	93	730.422	4765.84	386.369	213.499	324.51	325.186	1249.56	158.476
23	LS (Low Sat Fat)	64	Female	152	104	102.4	103.5	105	103	105	32.8	32.32	32	126	134.5	119	70.5	76	71.5	174	217	42	140.2	103	3690.32	844.426	643.49	393.579	359.831	173.851	185.222	77.0419	77.5602	24.0687	213.716	192	196	35	122.6	111	98	687.247	3378.25	398.095	257.245	398.549	309.254	1363.14	160.218
24	HS (High Sat Fat)	43	Male	182	102	103.5	104.5	108.5	107.5	108	27.2	27.36	27.17	120	116.5	113.5	81.5	74.5	74.5	271	206	34	117.8	94	5400.1	817.519	433.29	237.163	492.993	539.88	233.088	105.823	122.18	42.5537	209.309	415.5	177.5	29	80.5	115	103	727.951	5123.91	269.288	109.998	201.477	745.331	1326.09	149.161
25	HS (High Sat Fat)	26	Male	165	96	95	96	106	103.5	104	28.52	28.22	28.22	109.5	122.5	117	52.5	63.5	57.5	249	205	46	109.2	111	5391.95	914.291	390.991	277.975	434.725	267.163	140.145	55.9545	98.4045	45.1596	211.941	148	161	37.5	93.9	104	88	869.609	3994.86	466.729	289.642	277.607	168.757	1202.74	108.606
26	HS (High Sat Fat)	66	Male	165	91	91	91	97.5	104.5	101	25.6	25.36	25.49	126.5	102.5	117.5	72.5	59	61.5	196	267	40	187.8	95	4907.19	782.055	632.03	480.305	749.863	421.085	239.589	86.4344	90.4138	35.6886	211.353	147	223	37	156.6	107	96	816.935	3997.72	764.554	361.571	207.257	191.294	1524.68	140.4
27	HS (High Sat Fat)	63	Male	170	102.5	103	104.5	99.5	102.5	102	28.6	28.22	28.25	124.5	109	116.5	73.5	68	72	159	187	36	119.2	99	3762.68	828.258	569.071	369.663	268.506	157.412	137.951	52.807	55.844	21.6268	217.006	112	171	36.5	112.1	105	84	922.857	3596.75	591.035	197.939	95.7686	120.645	1005.39	115.607
28	LS (Low Sat Fat)	30	Male	173	105	105	105	107.5	111.5	110	32.1	32.61	32.55	136	138	137	76	81.5	83.5	176	280	64	180.8	89	5850.63	1852.3	739.847	422.144	476.429	201.148	261.375	107.941	104.32	28.6169	213.715	197	256.5	55	162.1	123	128	1523.47	4730.7	573.978	325.004	479.402	251.303	1629.69	215.211
29	LS (Low Sat Fat)	53	Male	179	110.5	108	109	108	109	106	28.12	27.55	27.49	115	104.5	124	67.5	65	74.5	319	194	41	89.2	98	6050.75	762.4	603.185	339.361	372.303	237.793	155.862	87.5006	177.069	84.755	214.012	376.5	174	35.5	74.7	100	82	497.262	3430.46	206.842	133.91	233.255	302.07	876.077	87.631
30	LS (Low Sat Fat)	43	Male	170	106	109	108	100.5	106	103.5	30.5	30.54	30.7	123	137	138	67	80	86.5	112	197	45	129.6	104	2825.04	483.931	273.73	174.48	163.764	144.552	69.0245	35.0524	39.1543	13.7445	214.609	202.5	232	40.5	151	109	119	584.986	4078.76	522.416	356.851	298.502	165.942	1343.71	123.765
31	LS (Low Sat Fat)	28	Male	185	103	103	105	116	116.5	106	28.3	28.44	29.16	119.5	124.5	115	64.5	66	64.5	151	181	36	114.8	95	3275.16	590.569	411.612	302.176	290.509	170.963	92.6128	36.455	53.4612	25.1369	214.609	125.5	154.5	31	98.4	94	86	616.322	3267.64	465.053	344	354.516	194.116	1357.69	112.02
32	LS (Low Sat Fat)	32	Male	168	91	91	88	98	95.5	88	27.7	27.51	27.9	126	117	119	82	81	74	156	191	36	123.8	90	3850.73	552.434	438.928	223.987	371.696	408.383	177.555	70.7755	70.1966	22.5326	208.728	137.5	173.5	35.5	110.5	103	95	636.052	2999.41	414.343	243.287	334.724	289.853	1282.21	130.925
33	HS (High Sat Fat)	52	Male	175.5	93.3	98	96	102	106	91	25.4	24.95	24.92	111.5	123.5	111	65	75	67.5	149	234	37	167.2	107	4180.57	852.932	752.141	414.128	481.871	266.786	247.217	85.4852	86.1032	28.9539	213.125	88.5	164	38.5	107.8	98	80	1133.1	3343.57	814.544	182.077	91.0896	102.586	1190.3	166.685
34	HS (High Sat Fat)	53	Male	184.5	103.5	99	100	113.5	102	100	30.1	29.74	29.9	122.5	129.5	135	77.5	80	85.5	177	219	44	139.6	98	5424.8	868.277	495.662	299.42	263.458	141.823	113.974	45.2175	59.2289	30.6264	216.405	131	167.5	39	102.3	113	85	911.353	3368.43	623.397	248.716	147.33	121.13	1140.57	119.907
35	LS (Low Sat Fat)	26	Male	176	100	96	98.5	100	102	104	32	31.16	31.6	134	119.5	115.5	75.5	65	72	246	147	39	58.8	93	4292.85	358.576	292.9	296.994	369.642	207.895	81.1626	34.2627	65.1272	38.8836	213.417	214.5	152	24.5	84.6	85	79	401.095	3591.33	354.063	293.497	327.196	179.838	1154.59	91.9596
36	LS (Low Sat Fat)	52	Male	180	113	116	115	122	122.5	110	33.1	33.26	32.76	101.5	113.5	114.5	69	63.5	68	208	237	44	151.4	96	5411.32	660.385	512.618	378.387	471.121	268.574	165.025	76.0483	77.9211	25.8058	213.121	182	214	33.5	144.1	93	114	462.333	3252.53	478.169	370.405	488.461	270.018	1607.05	146.272
37	HS (High Sat Fat)	66	Female	170	113.5	115	112	125.5	123	120	35.1	34.66	34.72	133	126	134	77.5	78	73	310	213	45	106	115	8013.27	1171.94	447.204	293.509	575.36	615.581	212.558	90.2344	130.738	63.6414	209.89	377.5	200	40	84.5	104	111	693.607	4616.45	250.163	158.53	356.333	576.988	1342.01	121.805
38	LS (Low Sat Fat)	30	Male	170	89	92	93	106	96.5	94.5	26.9	27.09	26.62	109.5	117	108	62	54.5	66	131	183	38	118.8	91	3739.79	1248.07	602.664	297.247	326.255	188.565	182.704	79.432	81.3873	22.7681	213.121	115	175	36	116	95	94	935.942	3070.52	733.768	252.574	152.083	101.796	1240.22	170.11
39	LS (Low Sat Fat)	38	Male	166	97.5	97	97	107	96	95	30	29.53	29.5	126	126	127	69.5	72.5	77	239	263	62	153.2	106	6311.69	2032.36	624.623	356.487	528.645	287.081	263.142	96.1036	95.7753	31.6781	211.941	146	220	60	130.8	137	98	1989.95	4358.39	640.323	312.716	272.624	135.908	1361.57	177.844
40	LS (Low Sat Fat)	29	Male	173	103.5	105	103	113	109	110	31.5	31.28	30.8	106.5	101	117	57.5	58.5	62.5	205	190	34	115	98	5367.25	879.901	394.875	270.457	370.532	243.87	128.898	60.3814	85.7327	31.5972	212.825	175	163.5	29	99.5	89	84	635.242	2712.88	381.808	271.875	284.455	188.763	1126.9	102.556
41	LS (Low Sat Fat)	43	Male	178	105	110	112	103	112	115	31.1	31.35	30.95	109.5	101	106	70.5	67	63	157	157	35	90.6	107	7375.33	776.907	564.856	333.438	286.211	135.007	114.232	45.5996	70.532	30.2601	215.206	94	153	31	103.2	96	75	544.169	3519.75	710.234	196.734	97.5261	98.7808	1103.28	104.678
42	HS (High Sat Fat)	64	Male	189.5	106	107	108	101	108	109	27.5	27.06	26.96	135.5	130	115	80.5	84	78.5	184	184	35	112.2	91	7021.17	828.222	476.035	313.835	386.387	319.442	121.786	52.1421	99.4767	42.2024	212.829	129	152	30	96.2	89	80	610.931	2438.67	344.659	240.503	271.315	181.793	1038.27	94.4777
43	HS (High Sat Fat)	24	Male	177	96	96	96	98	99	107	26	25.8	25.77	110	102	106.5	68	65	61.5	285	170	46	67	96	9941.78	1031.15	492.782	352.365	376.51	208.577	118.573	51.5862	104.821	59.0376	214.906	155	140.5	31	78.5	92	76	598.546	4599.47	413.378	290.502	370.1	180.615	1254.6	141.247
44	HS (High Sat Fat)	32	Male	185	99.5	98.5	99.5	98	99	108.5	27.9	27.41	27.51	111	108.5	100.5	64	64.5	57	271	257	47	155.8	104	6625.52	997.299	991.924	573.301	474.883	164.955	279.802	108.838	125.045	46.345	215.804	195	232.5	46	147.5	120	117	960.957	4841.67	670.833	446.013	459.493	203.253	1779.59	201.721
45	HS (High Sat Fat)	38	Male	176	96	93.5	96.5	95	94	103.5	27.3	26.74	26.59	117.5	114	125	67.5	61.5	74	150	148	36	82	94	5211.82	665.157	323.319	165.066	272.792	214.663	145.934	60.0106	60.9033	21.505	210.767	223.5	116.5	31	40.8	85	51	847.207	3989.27	322.181	148.52	170.741	132.609	774.05	82.9953
46	HS (High Sat Fat)	43	Male	174	93	95	96	94.5	98	96	27.4	27.63	27.18	121	130	122	72	72	64.5	154	225	49	145.2	104	7533.97	776.444	395.661	231.834	402.878	365.052	202.088	82.3052	70.2429	21.5478	210.182	154	207.5	48.5	128.2	125	87	785.314	6293.62	398.51	238.982	327.854	208.402	1173.75	161.945
47	HS (High Sat Fat)	28	Male	179	101	103.5	100	102.5	104	101	28.7	28.26	28.51	134	139.5	117.5	76.5	75.5	70	154	209	51	127.2	96	5652.25	1003.3	425.21	240.696	311.86	178.23	173.71	79.3134	84.0912	32.4986	212.235	149.5	152.5	34	88.6	90	59	960.95	3955.21	388.886	232.636	217.845	117.552	956.92	113.056
48	LS (Low Sat Fat)	54	Male	167.5	101.5	102.5	99.5	107	98	105	30.6	30.3	30.17	111.5	107	104	72.5	65	64	212	213	48	122.6	98	5079.1	718.391	513.287	355.735	351.695	172.379	140.442	52.919	101.884	49.1791	214.31	132	192	43	122.6	114	90	607.846	4716.2	453.052	291.416	248.741	116.731	1109.94	103.736
49	HS (High Sat Fat)	38	Male	178	102	99	100	100.5	99	98	30.7	29.98	30.26	116	111	109	74	66	62	176	206	33	137.8	98	4473.49	768.259	705.17	369.999	406.663	230.587	245.311	98.9745	87.9956	28.3691	214.311	141.5	166.5	33.5	104.7	90	90	531.941	3909.25	554.634	249.242	267.362	168.382	1239.62	160.547
50	LS (Low Sat Fat)	40	Female	161	92	95	96	102	113	110	31.6	31.22	30.8	133.5	126.5	122.5	85	86.5	79.5	262	186	47	86.6	109	4710.6	478.721	319.887	168.603	313.277	325.783	175.386	89.2873	96.0385	31.6764	210.182	314.5	213.5	35.5	115.1	108	93	891.409	9761.51	301.536	157.292	282.943	373.03	1114.8	153.038
51	HS (High Sat Fat)	55	Male	190	119	118	118	123.5	124.5	122	32.8	32.79	32.97	111.5	114	128.5	84.5	61.5	77	134	224	43	154.2	98	4544.53	514.524	550.331	352.741	318.259	192.65	172.383	58.1987	44.3926	12.4449	217.006	105.5	164.5	36	107.4	103	76	532.971	3022.47	633.151	242.579	136.447	124.932	1137.11	127.08
52	LS (Low Sat Fat)	47	Female	158	100	100	100.5	97.5	105	107.5	32.4	32.74	32.74	134	131.5	137.5	78	78.5	77	206	230	61	127.8	93	6584.7	1511.65	546.448	297.905	284.917	164.03	208.845	77.7667	75.8572	32.0561	213.417	212.5	214	43.5	128	129	107	1175.89	4986.54	620.841	351.729	359.816	191.129	1523.51	176.309
53	LS (Low Sat Fat)	53	Male	183	113	112	118.5	114	114	113.5	29.3	29.61	29.59	127	106.5	112.5	74	69	64.5	171	219	51	133.8	95	4095.49	1342.47	586.587	295.61	303.17	141.932	178.275	71.3272	87.5736	33.9074	214.012	285	215	46.5	111.5	127	108	1639.7	5318.6	430.489	255.99	386.951	270.077	1343.51	178.519
[truncated: 49 more columns]
